# Supplementary material for: Valorization of Invasive Plants from Macaronesia as Filler Materials in the Production of Natural Fiber Composites by Rotational Molding
Source: Polymers (Basel). 2021 Jul 5;13(13):2220. doi: 10.3390/polym13132220 (PMC8272087; doi:10.3390/polym13132220)
Supplement: Supplementary file 1 [file polymers-13-02220-s001.zip]

Archive with 1 entries (1 files):
- polymers-1228850-supplementary.pdf
